# Supplementary material for: Measuring patient-reported physical functioning and fatigue in myelodysplastic syndromes using a modular approach based on EORTC QLQ-C30
Source: J Patient Rep Outcomes. 2021 Jul 20;5:60. doi: 10.1186/s41687-021-00334-w (PMC8292469; doi:10.1186/s41687-021-00334-w)
Supplement: Supplementary file 1 — . [file 41687_2021_334_MOESM1_ESM.xlsx]

## Sheet: EORTC QLQ-C30 PF
EORTC QLQ-C30 Physical functioning items
Item-level results
	Model estimates							Item fit			DIF by gender		DIF by diagnosis
	Location	Threshold #1		Threshold #2		Threshold #3		Fit statistics			Uniform DIF statistics		Uniform DIF statistics
	Estimate	Estimate	SE	Estimate	SE	Estimate	SE	Standardized fit residual	χ²	P-value	F statistic	p-value	F statistic	p-value
Trouble do strenuous activities	1.7111	-0.650757	0.3254	1.65236	0.3352	4.13171	0.554	-0.771	0.592	0.743623	0.0832	0.774701	0.415	0.664
Trouble taking a long walk	2.18466	0.228405	0.3281	1.60604	0.3477	4.71955	0.6465	-1.767	3.399	0.182766	0.3911	0.535776	0.268	0.7668
Trouble doing short walk out	-0.659033	-2.84556	0.4694	-0.365532	0.3296	1.23399	0.3682	-0.692	1.413	0.493407	0.31113	0.580539	0.156	0.8564
Need to stay in bed or chair	-2.43112	-7.3512	0.5724	-1.23948	0.3279	1.29733	0.3598	2.334	4.206	0.122094	0.13499	0.715527	1.722	0.1949
Need help with eat wash toilet	-0.80562	7.00611	27.5111	-7.97051	0.5686	-1.45246	0.5198	-0.93	1.992	0.369293	0.17208	0.680874	15.504	<.0001
Item residual correlation matrix
	Trouble do strenuous activities	Trouble taking a long walk	Trouble doing short walk out	Need to stay in bed or chair	Need help with eat wash toilet
Trouble do strenuous activities	1
Trouble taking a long walk	-0.137	1
Trouble doing short walk out	-0.334	0.144	1
Need to stay in bed or chair	-0.337	-0.531	-0.422	1
Need help with eat wash toilet	-0.1	-0.246	0.019	-0.138	1

## Sheet: EORTC QLQ-C30 PF & supp items
EORTC QLQ-C30 Physical functioning and supplemental items
Item-level results
	Model estimates							Item fit			DIF by gender		DIF by diagnosis
	Location	Threshold #1		Threshold #2		Threshold #3		Fit statistics			Uniform DIF statistics		Uniform DIF statistics
	Estimate	Estimate	SE	Estimate	SE	Estimate	SE	Standardized fit residual	χ²	P-value	F statistic	p-value	F statistic	p-value
Trouble do strenuous activitie	1.35531	-1.01321	0.3252	1.25582	0.3192	3.82332	0.4963	-0.939	1.454	0.483319	0.02624	0.87216	0.54241	0.58602
Trouble taking a long walk	1.82638	-0.027002	0.3323	1.1605	0.3266	4.34565	0.5367	-1.506	2.29	0.318276	0.02014	0.887867	0.14489	0.86562
Trouble doing short walk out	-0.834851	-2.5459	0.4879	-0.873096	0.327	0.914445	0.3654	-0.766	1.895	0.387636	0.35158	0.556646	0.14859	0.862451
Need to stay in bed or chair	-2.7726	-7.60273	0.5877	-1.68868	0.3265	0.973591	0.3575	1.841	4.842	0.088853	0.43144	0.51514	1.09668	0.344877
Need help with eat wash toilet	-1.19937	6.91843	31.9037	-8.64794	0.5784	-1.86858	0.524	-0.829	1.651	0.438041	0.58582	0.448767	20.1542	<.0001
Slowed down	1.16876	-1.91022	0.3349	0.870887	0.3125	4.54562	0.5452	0.795	0.678	0.712384	3.13385	0.084499	0.30067	0.74216
Difficult climbing stairs	0.456368	-1.01468	0.3869	0.019326	0.3116	2.36446	0.3999	-0.291	0.155	0.925261	0.01746	0.895554	0.38071	0.686094
Item residual correlation matrix
	Trouble do strenuous activitie	Trouble taking a long walk	Trouble doing short walk out	Need to stay in bed or chair	Need help with eat wash toilet	Slowed down	Difficult climbing stairs
Trouble do strenuous activitie	1
Trouble taking a long walk	0.024	1
Trouble doing short walk out	-0.263	0.238	1
Need to stay in bed or chair	-0.186	-0.374	-0.344	1
Need help with eat wash toilet	-0.116	-0.22	0.105	-0.113	1
Slowed down	-0.399	-0.255	-0.176	-0.003	-0.12	1
Difficult climbing stairs	0.055	-0.279	-0.207	-0.207	-0.151	-0.223	1

## Sheet: EORTC QLQ-C30 FA
EORTC QLQ-C30 Fatigue items
Item-level results
	Model estimates							Item fit			DIF by gender		DIF by diagnosis
	Location	Threshold #1		Threshold #2		Threshold #3		Fit statistics			Uniform DIF statistics		Uniform DIF statistics
	Estimate	Estimate	SE	Estimate	SE	Estimate	SE	Standardized fit residual	χ²	P-value	F statistic	p-value	F statistic	p-value
Need to rest	-0.666869	-5.32198	0.3804	0.336134	0.3535	2.98524	0.4967	-0.375	0.717	0.698574	2.40311	0.129842	0.15064	0.860746
Felt weak	1.09467	-1.81511	0.3297	1.58364	0.3895	3.51546	0.6263	0.242	1.784	0.409751	3.25993	0.07936	0.2783	0.75883
Were you tired	-0.427797	-4.60884	0.3783	-0.433995	0.365	3.75944	0.5858	-0.171	1.228	0.541154	0.39655	0.532852	0.68079	0.513184
Item residual correlation matrix
	Need to rest	Felt weak	Were you tired
Need to rest	1
Felt weak	-0.629	1
Were you tired	-0.19	-0.632	1

## Sheet: EORTC QLQ-C30 FA & supp items
EORTC QLQ-C30 Fatigue and supplemental items
Item-level results
	Model estimates							Item fit			DIF by gender		DIF by diagnosis
	Location	Threshold #1		Threshold #2		Threshold #3		Fit statistics			Uniform DIF statistics		Uniform DIF statistics
	Estimate	Estimate	SE	Estimate	SE	Estimate	SE	Standardized fit residual	χ²	P-value	F statistic	p-value	F statistic	p-value
Need to rest	-0.45824	-5.09334	0.3705	0.379433	0.3568	3.33918	0.5461	0.515	3.934	0.139908	1.88129	0.178232	0.01956	0.980646
Felt weak	1.5154	-1.67308	0.3319	1.57975	0.3899	4.63953	0.7263	0.462	1.496	0.473198	2.76284	0.104706	0.08648	0.91735
Were you tired	-0.208396	-4.44284	0.3688	-0.371652	0.3615	4.18931	0.6124	0.159	1.42	0.49153	0.40318	0.529258	1.34024	0.274886
Weak in arms or legs	1.46257	-2.33711	0.3362	2.31406	0.416	4.41077	0.7336	0.233	3.692	0.157858	4.19289	0.047552	0.54983	0.581953
Become easily tired	-1.23771	-6.19271	0.4025	-0.570823	0.3444	3.05041	0.5049	-2.091	2.619	0.269932	2.22848	0.143744	2.39254	0.106191
Lacked energy	-1.07363	-6.27688	0.3985	-0.244722	0.3492	3.30071	0.5293	-0.917	1.437	0.487462	1.20342	0.279544	1.48323	0.240819
Item residual correlation matrix
	Need to rest	Felt weak	Were you tired	Weak in arms or legs	Become easily tired	Lacked energy
Need to rest	1
Felt weak	-0.26	1
Were you tired	0.156	-0.34	1
Weak in arms or legs	-0.361	-0.089	-0.384	1
Become easily tired	-0.27	-0.384	-0.439	0.121	1
Lacked energy	-0.363	-0.163	-0.076	-0.41	0.445	1

## Sheet: EORTC QLQ-C30 FA & AN-related
EORTC QLQ-C30 and supplemental items assessing fatigue and other anemia-related symptoms
Item-level results
	Model estimates							Item fit			DIF by gender		DIF by diagnosis
	Location	Threshold #1		Threshold #2		Threshold #3		Fit statistics			Uniform DIF statistics		Uniform DIF statistics
	Estimate	Estimate	SE	Estimate	SE	Estimate	SE	Standardized fit residual	χ²	P-value	F statistic	p-value	F statistic	p-value
Were you short of breath	0.64	-1.72263	0.3147	1.74621	0.5113	1.89698	0.7018	0.777	3.669	0.159679	4.25832	0.045938	1.00199	0.377438
Need to rest	-1.375	-5.0059	0.3412	-0.884306	0.3233	1.76646	0.523	-0.205	1.966	0.374105	3.60201	0.065326	0.0417	0.959207
Felt weak	0.167	-2.18785	0.3136	0.037087	0.3716	2.65113	0.679	-0.021	1.032	0.597021	0.4766	0.494163	0.05564	0.945963
Were you tired	-1.03	-4.19368	0.3362	-1.36439	0.3254	2.46781	0.591	-0.76	2.508	0.285428	1.3235	0.257153	0.69617	0.505263
Weak in arms or legs	0.22	-2.72042	0.3136	1.06018	0.4234	2.32037	0.6943	0.244	0.257	0.879253	1.19848	0.280516	0.19104	0.826954
Become easily tired	-1.802	-5.44511	0.3531	-1.3897	0.3139	1.43029	0.4813	-1.171	1.23	0.540582	3.28584	0.077785	1.95594	0.156585
Lacked energy	-1.697	-5.49925	0.3501	-1.19392	0.3168	1.60151	0.4996	-0.506	0.818	0.664183	2.4765	0.123849	1.97293	0.154212
Been dizzy	3.414	-0.429576	0.3328	1.8753	0.5489	8.79676	13.3941	0.594	0.917	0.632184	0.58218	0.450168	6.0158	0.00568
Shortness breath on exertion	0.428	-2.08799	0.3112	0.262175	0.3852	3.11067	0.7862	0.66	3.013	0.221662	0.4013	0.530212	0.14524	0.865332
Stop for breath when walking	1.034	-1.3173	0.3154	1.10976	0.4486	3.30935	0.9245	1.357	1.202	0.548318	0.00865	0.926376	1.54976	0.226924
Item residual correlation matrix
	Were you short of breath	Need to rest	Felt weak	Were you tired	Weak in arms or legs	Become easily tired	Lacked energy	Been dizzy	Shortness breath on exertion	Stop for breath when walking
Were you short of breath	1
Need to rest	-0.366	1
Felt weak	-0.19	-0.141	1
Were you tired	-0.241	0.212	-0.165	1
Weak in arms or legs	-0.263	-0.196	0.103	-0.177	1
Become easily tired	-0.516	0.038	-0.015	-0.054	0.35	1
Lacked energy	-0.397	-0.081	0.116	0.183	-0.037	0.689	1
Been dizzy	-0.105	0.016	0.084	-0.258	-0.066	-0.258	-0.224	1
Shortness breath on exertion	0.651	-0.048	-0.276	-0.262	-0.471	-0.562	-0.492	-0.123	1
Stop for breath when walking	0.1	-0.205	-0.426	-0.042	-0.19	-0.29	-0.394	-0.091	0.266	1
